# Supplementary material for: CRMP2 as a Candidate Target to Interfere with Lung Cancer Cell Migration
Source: Biomolecules. 2021 Oct 18;11(10):1533. doi: 10.3390/biom11101533 (PMC8533992; doi:10.3390/biom11101533)
Supplement: Supplementary file 1 [file biomolecules-11-01533-s001.zip]

Archive with 1 entries (1 files):
- biomolecules-1382511-supplementary.pdf
